# Supplementary material for: Validation and enhancement of a vocal fold medial surface 3D reconstruction approach for in-vivo application
Source: Sci Rep. 2023 Jul 3;13:10705. doi: 10.1038/s41598-023-36022-6 (PMC10317965; doi:10.1038/s41598-023-36022-6)
Supplement: Supplementary file 1 — Supplementary Information 1. [file 41598_2023_36022_MOESM1_ESM.zip]

Archive with 3 entries (3 files):
- Videos/RLN_04_SLN_05.mp4
- Videos/RLN_05_SLN_05.mp4
- Videos/RLN_06_SLN_05.mp4
