# Supplementary material for: Validation and enhancement of a vocal fold medial surface 3D reconstruction approach for in-vivo application
Source: Sci Rep. 2023 Jul 3;13:10705. doi: 10.1038/s41598-023-36022-6 (PMC10317965; doi:10.1038/s41598-023-36022-6)
Supplement: Supplementary file 2 — Supplementary Information 2. [file 41598_2023_36022_MOESM2_ESM.zip]

Archive with 17 entries (17 files):
- Code/AdjustRotation.m
- Code/CreateWorldPoints.m
- Code/EstimateCubes.m
- Code/EstimateGlobalLimits.m
- Code/FillGaps.m
- Code/FlipsuperiorInferior.m
- Code/FMatrixInitialization.m
- Code/GetCuts.m
- Code/GetRotation.m
- Code/GetShift.m
- Code/InterpolateSurface.m
- Code/Main.m
- Code/NelderMead.m
- Code/ReconstructSurface.m
- Code/RotateToSideView.m
- Code/SaveVideo.m
- Code/WS.mat
