# Supplementary material for: Validation and enhancement of a vocal fold medial surface 3D reconstruction approach for in-vivo application
Source: Sci Rep. 2023 Jul 3;13:10705. doi: 10.1038/s41598-023-36022-6 (PMC10317965; doi:10.1038/s41598-023-36022-6)
Supplement: Supplementary file 2 — Supplementary Information 2. [file 41598_2023_36022_MOESM2_ESM.zip › Code/AdjustRotation.m]

function [rois3D_rot, centerPoint] = AdjustRotation(rois3D_re, angle, centerPoint, path_figures)
%SUMMARY
%rotates data around z-axis for better alignment with anterior/posterior
%inferior/superior directions relative to vocal fold.
%
%INPUTS
%rois3D_re    = 3d reconstructed coordinate matrix
%angle        = rotation agle (in deg.)
%centerPoint  = center of given Matrix of points, will be estimated if not
%               given
%path_figures = path to save control figure
%
%OUTPUTS
%rois3D_rot   = rotated 3d reconstructed coordinate matrix
%centerPoint  = center of given array of points


if nargin <= 1
    angle=0;
end
if nargin <= 2
    centerPoint=[nanmean(rois3D_re(1,:,1)),nanmean(rois3D_re(1,:,2)),0];
end
if nargin <= 3
    path_figures="";
end

%angle is between 0 and 360
angle=mod(angle,360);

if angle ~= 0

%create rotation matrix function handle
rotz = @(a) [cos(deg2rad(a)) -sin(deg2rad(a)) 0 ; sin(deg2rad(a)) cos(deg2rad(a)) 0 ; 0 0 1] ;

%some initializations
N_frames=size(rois3D_re,1);
N_points=size(rois3D_re,2);
N_dim=size(rois3D_re,3);

%get center point of grid
rois3D_rot=zeros(N_frames,N_points,N_dim);

for k=1:N_frames
    
    rois3D_interim=squeeze(rois3D_re(k,:,:));
    %center at z axis
    rois3D_interim=rois3D_interim-centerPoint;
    %rotate
    rois3D_interim=(rotz(angle)*rois3D_interim')';
    %center back
    rois3D_interim=rois3D_interim+centerPoint;
    rois3D_rot(k,:,:)=rois3D_interim;
end

%plot and save control plot
if isfolder(path_figures)
    f1=figure('visible','off');
    plot3(rois3D_re(1,:,1),rois3D_re(1,:,2),rois3D_re(1,:,3), 'rx', 'Markersize', 15)
    hold on
    plot3(rois3D_rot(1,:,1),rois3D_rot(1,:,2),rois3D_rot(1,:,3), 'go',  'Markersize', 15)
    view(0,90)  
    set(gca,'FontSize',25)
    set(gcf, 'Position',[400 100 1000 800])
    xlabel("Inferior/Superior mm")
    ylabel("Anterior/Posterior mm")
    legend('old','rotated', 'Location', 'Best') 
    title("SI-cuts, side view")
    
    saveas(f1,fullfile(path_figures, "RotationAdjustment.png"));

end
else
   rois3D_rot=rois3D_re;
end

end
