# Supplementary material for: Validation and enhancement of a vocal fold medial surface 3D reconstruction approach for in-vivo application
Source: Sci Rep. 2023 Jul 3;13:10705. doi: 10.1038/s41598-023-36022-6 (PMC10317965; doi:10.1038/s41598-023-36022-6)
Supplement: Supplementary file 2 — Supplementary Information 2. [file 41598_2023_36022_MOESM2_ESM.zip › Code/CreateWorldPoints.m]

function [worldPoints] = CreateWorldPoints(nRows,nCols, p_dist, startsWithGouge, columns, startCorner)
%SUMMARY 
%Creates grid of real world points (ideal grid positions) in specific 
%pattern
%
%INPUTS
%nRows:           Number of rows in grid
%nCols:           Number of Columns in grid
%p_dist:          Distance between points in grid
%startsWithGouge: Determines if grid starts with gouge or elevation
%columns:         Determines if grid is in columns or rows
%startCorner:     Determines if the bottom left point of the 2D grid would
%                 be in the corner in a rectangle drawn surrounding the
%                 grid
%
%OUTPUTS
%worldPoints:     Nx3 Matrix of 3D world point positions

%start corner modifier
S=1;

if nargin <=2
    p_dist=1;
end
if nargin <=3
    startsWithGouge=true;
end
if nargin <=4
    columns=true;
end
if nargin >=5 && startCorner
    S=-1;
end

%initialization
worldPoints=zeros(nRows*nCols,3);

%create different types of world point grids dependent on input variables
%(oriantation of grid that was used for calibration)
z=1;
if columns
    for k=1:nRows
        for g =1:nCols
            if startsWithGouge
                if mod(g,2)==0
                   worldPoints(z,:) = [(g-1)*p_dist, (k-1)*p_dist-(p_dist)*S, 0]; 
                else
                   worldPoints(z,:) = [(g-1)*p_dist, (k-1)*p_dist, -0.5];   
                end  
            else
                if mod(g,2)~=0
                   worldPoints(z,:) = [(g-1)*p_dist, (k-1)*p_dist, 0]; 
                else
                   worldPoints(z,:) = [(g-1)*p_dist, (k-1)*p_dist-(p_dist)*S, -0.5];   
                end  
            end
            z=z+1;
        end
    end
else
    for k=1:nRows
        for g =1:nCols
            if startsWithGouge
                if mod(k,2)==0
                   worldPoints(z,:) = [(g-1)*p_dist-(p_dist)*S, (k-1)*p_dist, 0]; 
                else
                   worldPoints(z,:) = [(g-1)*p_dist, (k-1)*p_dist, -0.5];   
                end  
            else
                if mod(k,2)~=0
                   worldPoints(z,:) = [(g-1)*p_dist, (k-1)*p_dist, 0]; 
                else
                   worldPoints(z,:) = [(g-1)*p_dist-(p_dist)*S, (k-1)*p_dist, -0.5];   
                end  
            end
            z=z+1;
        end
    end
end

end
