# Supplementary material for: Validation and enhancement of a vocal fold medial surface 3D reconstruction approach for in-vivo application
Source: Sci Rep. 2023 Jul 3;13:10705. doi: 10.1038/s41598-023-36022-6 (PMC10317965; doi:10.1038/s41598-023-36022-6)
Supplement: Supplementary file 2 — Supplementary Information 2. [file 41598_2023_36022_MOESM2_ESM.zip › Code/EstimateCubes.m]

function [cubes] = EstimateCubes(rois2D, nRows, nCols, startsWithGouge, columns, StartCorner, path_figures)
%SUMMARY 
%Calculates estimations for cube vectors in 2D from set of 2D calibration 
%grid coordinates (vectors between all points are calculated and averaged
%for the respective dimensions)
%
%INPUTS
%rois2D:        4D-matrix of 2D rois. Structure is as follows: [Npoints,
%               NdimensionsOfPoins=2,NFrames, NViews=2]
%nRows:         Number of rows in rois grid
%nCols:         Number of columns in rois grid
%columns        Denotes if the grid is given in columns (true) or rows
%               (false)
%StartCorner    Denotes if the bottom left point of the 2D grid would be in
%               the corner in a rectangle drawn surrounding the grid (true)
%               or not (false)
%path_figures:  Path to folder to save created control figures
%
%OUTPUTS
%cubes:         cube matrix, structure is as follows: [NDimensions=3,
%               NCoordinatesOfVecors=2, NCubes=NViews from rois input]

if nargin <=6
    path_figures="";
end
    
%initialize 2D vectors
if columns
    vecsx=NaN((nCols-2)*nRows*size(rois2D,3),2,size(rois2D,4));
    vecsy=NaN((nRows-1)*nCols*size(rois2D,3),2,size(rois2D,4));
    if ~startsWithGouge && mod(nCols,2)==1
        vecsz=NaN((floor(nCols/2))*(nRows-2)*size(rois2D,3),2,size(rois2D,4));
    else
        vecsz=NaN((floor(nCols/2)-1)*(nRows-2)*size(rois2D,3),2,size(rois2D,4));
    end    
else
    vecsy=NaN(nCols*(nRows-2)*size(rois2D,3),2,size(rois2D,4));
    vecsx=NaN(nRows*(nCols-1)*size(rois2D,3),2,size(rois2D,4));
    if ~startsWithGouge && mod(nRows,2)==1
        vecsz=NaN((nCols-2)*(floor(nRows/2)-1)*size(rois2D,3),2,size(rois2D,4));
    else
        vecsz=NaN((nCols-2)*(floor(nRows/2))*size(rois2D,3),2,size(rois2D,4));
    end
end

%initialize counters
x=1;
y=1;
z=1;

%initialize cubes
cubes=zeros(3,2,size(rois2D,4));

%iterate over all cubes
for k=1:size(rois2D,4)
     
    %iterate over all frames
    for g=1:size(rois2D,3)
        
        %translate point information to matrix using complex numbers for
        %represenation 2D in matrix (i.e. x+iy)
        D=(rois2D(:,1,g,k)+rois2D(:,2,g,k)*1i);
        M=zeros(nRows,nCols);
        z=1;
        for r=nRows:-1:1 
            for c=1:nCols                    
                M(r,c)=D(z);
                z=z+1;
            end
        end

        %column based grid    
        if columns
            %calculate x and y vectors
            distx=((diff(M(:,2:end)'))'+(diff(M(:,1:end-1)'))');
            disty=-(diff(M));

            %calculate z-vectors
            zRows=(nRows-2);
            zCols=floor((nCols-1)/2);

            %grid starts with gauge
            if startsWithGouge

                if mod(nCols,2)==1
                    zCols=zCols-1;
                end

                secondColIndent=2;
                if StartCorner  
                    secondColIndent=0;
                end
                
                intp=M(1:zRows,2:2:zCols*2)-disty(1:zRows,2:2:zCols*2)+0.5*distx(1:zRows,2:2:zCols*2);               
                N=M(secondColIndent+1:secondColIndent+zRows,3:2:zCols*2+1);
                distz=intp-N;
            
            %grid does not start with gauge
            else

                secondColIndent=0;
                if StartCorner
                    secondColIndent=2;
                end
                
                intp=M(1:zRows,1:2:zCols*2)-disty(1:zRows,1:2:zCols*2)+0.5*distx(1:zRows,1:2:zCols*2);               
                N=M(secondColIndent+1:secondColIndent+zRows,2:2:zCols*2);
                distz=intp-N;
        
            end
          
        %row based grid
        else
            %calculate x and y vectors
            distx=(diff(M'))';             
            disty=-(((diff(M(2:end,:)))+(diff(M(1:end-1,:)))));

            %calculate z vectors
            zRows= floor((nRows-1)/2);
            zCols=(nCols-2);

            %special cases, starts with gauge and odd number of rows /   
            %stars with no gauge and even number of rows
            if (startsWithGouge && mod(nRows,2)==1) || (~startsWithGouge && mod(nRows,2)==0)                 
                     
                secondRowIndent=0;
                if (StartCorner && mod(nRows,2)==1) || (~StartCorner && mod(nRows,2)==0)
                    secondRowIndent=2;
                end
                
                intp=M(2:2:zRows*2,1:zCols)-0.5*disty(2:2:zRows*2,1:zCols)+distx(2:2:zRows*2,1:zCols);               
                N=M(3:2:zRows*2,secondRowIndent+1:secondRowIndent+zCols);
                distz=intp-N;
            
            %other cases
            else
  
                if mod(nRows,2)==1
                    zRows=zRows-1;
                end

                secondRowIndent=2;
                if (StartCorner && mod(nRows,2)==1) || (~StartCorner && mod(nRows,2)==0)
                    secondRowIndent=0;
                end
                
                intp=M(1:2:zRows*2,1:zCols)-0.5*disty(1:2:zRows*2,1:zCols)+distx(1:2:zRows*2,1:zCols);               
                N=M(2:2:zRows*2,secondRowIndent+1:secondRowIndent+zCols);
                distz=intp-N;
        
            end

        end
        
        %separate complex numbers to get 2d vectors
        distx=(reshape(distx,1,[]));
        vecsx(:,1,k)=real(distx);
        vecsx(:,2,k)=imag(distx);

        disty=(reshape(disty,1,[]));
        vecsy(:,1,k)=real(disty);
        vecsy(:,2,k)=imag(disty);

        distz=(reshape(distz,1,[]));
        vecsz(:,1,k)=real(distz);
        vecsz(:,2,k)=imag(distz);

    end
    
        
    %collect vectors for current cube    
    vecsx_k=vecsx(:,:,k);
    vecsy_k=vecsy(:,:,k);
    vecsz_k=vecsz(:,:,k);
    
    %remove NaNs == invalid vectors
    vecsx_k(any(isnan(vecsx_k),2),:)=[];
    vecsy_k(any(isnan(vecsy_k),2),:)=[];
    vecsz_k(any(isnan(vecsz_k),2),:)=[];

    %get cube origin vectors by averaging 
    cubes(1,:,k)=mean(vecsx_k(:,:));
    cubes(2,:,k)=mean(vecsy_k(:,:));
    cubes(3,:,k)=mean(vecsz_k(:,:));
      
    %plot control figures
    if isfolder(path_figures)
        
        %Figure of calculated 2D cubes
        f1=figure('visible', 'off');
        plot(vecsx_k(:,1),vecsx_k(:,2), 'o', 'Color', [0.6706, 0.1216, 0.0941], 'Markersize', 10, 'Linewidth', 3)
        hold on
        plot(vecsy_k(:,1),vecsy_k(:,2), 's', 'Color', [0.1137, 0.5608, 0.2235], 'Markersize', 10, 'Linewidth', 3)
        plot(vecsz_k(:,1),vecsz_k(:,2), 'x', 'Color', [0.1922, 0.2863, 0.7529], 'Markersize', 10, 'Linewidth', 3)
        plot([0,cubes(1,1,k)],[0,cubes(1,2,k)], '-ko', 'Markersize', 10, 'Linewidth', 3)
        plot([0,cubes(2,1,k)],[0,cubes(2,2,k)], '-ks', 'Markersize', 10, 'Linewidth', 3)
        plot([0,cubes(3,1,k)],[0,cubes(3,2,k)], '-kx', 'Markersize', 10, 'Linewidth', 3)
        legend('x dimension', 'y dimension', 'z dimension', 'Location', 'Northeast')
        set(gcf, 'Position',[500 400 900 600])
        set(gca,'FontSize',30)
        allX=[vecsx_k(:,1);vecsy_k(:,1);vecsz_k(:,1);cubes(1,1,k);cubes(2,1,k);cubes(3,1,k);0];
        allY=[vecsx_k(:,2);vecsy_k(:,2);vecsz_k(:,2);cubes(1,2,k);cubes(2,2,k);cubes(3,2,k);0];
        xlim([min(allX)-0.5,max(allX)+0.5])
        ylim([min(allY)-0.5,max(allY)+0.5])
        
        %calculate convergence of 2D vectors
        Me=NaN(6,length(vecsy_k));
        
        for g=1:length(vecsy_k(:,:))
            
            Me(3,g)=mean(vecsy_k(1:g,1));
            Me(4,g)=mean(vecsy_k(1:g,2));
            
            if g <= length(vecsx_k)
                Me(1,g)=mean(vecsx_k(1:g,1));
                Me(2,g)=mean(vecsx_k(1:g,2));
            end
            
            if g <= length(vecsz_k)
                Me(5,g)=mean(vecsz_k(1:g,1));
                Me(6,g)=mean(vecsz_k(1:g,2));
            end
            
        end
        
        %Figure showing vector convergence
        f2=figure('visible', 'off');
        
        plot(Me'-nanmean(Me'), '-', 'Linewidth', 3)
        set(gcf, 'Position',[500 400 1200 600])
        set(gca,'FontSize',25)
        title(["approximation of true values" + num2str(k)])
        legend('x dim x', 'x dim y','y dim x', 'y dim y','z dim x', 'z dim y')
        
        saveas(f1, fullfile(path_figures,"Cube " +num2str(k) +".png"));
        saveas(f2, fullfile(path_figures,"ApproximationForCube " +num2str(k) +".png"));

    end
    
end    


end
