# Supplementary material for: Validation and enhancement of a vocal fold medial surface 3D reconstruction approach for in-vivo application
Source: Sci Rep. 2023 Jul 3;13:10705. doi: 10.1038/s41598-023-36022-6 (PMC10317965; doi:10.1038/s41598-023-36022-6)
Supplement: Supplementary file 2 — Supplementary Information 2. [file 41598_2023_36022_MOESM2_ESM.zip › Code/EstimateGlobalLimits.m]

function [globalLimits] = EstimateGlobalLimits(dataInternal)
%SUMMARY
%estimates global plot limits based on the interpolated surface
%
%INPUT
%dataInternal: struct containing internal surface information         
%
%OUTPUT
%globalLimits: 3x2 matrix containing global limits in mm

%import
xq = dataInternal.xq;
yq = dataInternal.yq;
zStack = dataInternal.zStack;

%get minimum and maximum values
x_min=xq(1,1);
x_max=xq(1,end);
y_min=yq(1,1);
y_max=yq(end,1);
z_min=min(min(min(zStack)));
z_max=max(max(max(zStack)))+0.1; %for better visualization

%set limits
globalLimits=[x_min,y_min,z_min;x_max, y_max,z_max];


end
