# Supplementary material for: Validation and enhancement of a vocal fold medial surface 3D reconstruction approach for in-vivo application
Source: Sci Rep. 2023 Jul 3;13:10705. doi: 10.1038/s41598-023-36022-6 (PMC10317965; doi:10.1038/s41598-023-36022-6)
Supplement: Supplementary file 2 — Supplementary Information 2. [file 41598_2023_36022_MOESM2_ESM.zip › Code/FillGaps.m]

function  rois2D_re = FillGaps(rois2D_re, Nmissing)
%SUMMARY
%linearily interpolates missing positions
%
%INPUTS
%rois2D_re: 4D-matrix of 2D rois. Structure is as follows: [Npoints,
%           NdimensionsOfPoins=2,NFrames, NViews=2]
%Nmissing:  Maximum number of consecutive frames a point is allowed to be
%           missing before interpolation is skipped.
%
%OUTPUTS
%rois2D_re: 4D-matrix of 2D rois (with interpolated points fileld in) 
%           Structure is as follows: [Npoints, NdimensionsOfPoins=2,
%           NFrames, NViews=2].

%get dimension information
nDim=size(rois2D_re,4);
nPoints=size(rois2D_re,1);
nFrames=size(rois2D_re,3);
nXY=size(rois2D_re,2);

for k=1:nDim
    
    for g=1:nPoints
       
        for h=1:nXY                
            %get positions of NaNs
            nanpos=find(isnan(rois2D_re(g,h,:,k)));
            %get start positions of NaN regions and lengths
            locs=false(1,nFrames);
            starts=find(diff([0,nanpos',nFrames+1])>1);
            lengths=diff(starts);           
            
            %decide which nan-regions to fill based on their length. Do not
            %fill NaN regions at beginning or end of the vector
            for u=1:length(lengths)
                if(lengths(u)<=Nmissing)
                     locs(nanpos(starts(u)):nanpos(starts(u)+lengths(u)-1))=true;                  
                end
                
            end
            
            %fill all missing values
            rois2D_re(g,h,:,k)=fillmissing(squeeze(rois2D_re(g,h,:,k)),'linear','MissingLocations', locs');                    
        end
                   
    end
       
end

end
