# Supplementary material for: Validation and enhancement of a vocal fold medial surface 3D reconstruction approach for in-vivo application
Source: Sci Rep. 2023 Jul 3;13:10705. doi: 10.1038/s41598-023-36022-6 (PMC10317965; doi:10.1038/s41598-023-36022-6)
Supplement: Supplementary file 2 — Supplementary Information 2. [file 41598_2023_36022_MOESM2_ESM.zip › Code/FlipsuperiorInferior.m]

function [rois3D_flip, absMin, absMax]=FlipsuperiorInferior(rois3D_re, absMin, absMax) 
%SUMMARY
%mirrors inferor superior sides (in the case a right vocal fold was 
%recorded)
%
%INPUTS
%rois3D_re   = 3d reconstructed coordinate matrix
%absMin      = min point in x direction, can be calculated from rois3D_re
%absMax      = max point in x direction, can be calculated from rois3D_re
%
%OUTPUTS
%rois3D_flip = flipped, 3d reconstructed coordinate matrix
%absMin      = min point in x direction
%absMax      = max point in x direction

if nargin<=1
    absMin=min(min(rois3D_re(:,:,1)));    
end
if nargin<=2
    absMax=max(max(rois3D_re(:,:,1)));    
end

%initializations
N_frames=size(rois3D_re,1);
N_points=size(rois3D_re,2);
N_dim=size(rois3D_re,3);

rois3D_flip=zeros(N_frames,N_points,N_dim);

%mirror points for all frames
for k=1:N_frames
    
    rois3D_interim=squeeze(rois3D_re(k,:,:));
    rois3D_interim(:,1)=-rois3D_interim(:,1)+absMin+absMax;
    rois3D_flip(k,:,:)=rois3D_interim;
    
end
end
