# Supplementary material for: Validation and enhancement of a vocal fold medial surface 3D reconstruction approach for in-vivo application
Source: Sci Rep. 2023 Jul 3;13:10705. doi: 10.1038/s41598-023-36022-6 (PMC10317965; doi:10.1038/s41598-023-36022-6)
Supplement: Supplementary file 2 — Supplementary Information 2. [file 41598_2023_36022_MOESM2_ESM.zip › Code/FMatrixInitialization.m]

function [initial_F] = FMatrixInitialization(cubes, ls)
%SUMMARY
%Replicates algorithm described in https://doi.org/10.1121/1.1871772 for
%initial F matrix estimation. Code implementation partially taken from 
%GLabel (Friedrich Alexander University Erlangen-Nürnberg)
%
%INPUTS
%cubes:     Estimated calibration cubes
%ls:        Edge lengths of cubes (x, y, z dimension, does not need to be a
%           "cube", cuboids are also feasible)
%
%OUTPUTS
%initial_F: initial F transformation matrix for 3D-reconstruction

%globals of use in optimization

%check number of input cubes
if size(cubes,3)==2

%initializations
F = zeros(4,4);
nested_vecs_3d = zeros(4,4);
nested_vecs_rec = zeros(4,3);

%fill initial F matrix with cube vectors
for k=1:3
    for g=1:2       
        F(g,k)=(cubes(k,g,1));
        nested_vecs_rec(g,k)=cubes(k,g,1);
    end
    for g=1:2       
        F(g+2,k)=(cubes(k,g,2));
        nested_vecs_rec(g+2,k)=cubes(k,g,2);
    end
    
    nested_vecs_3d(k,k)=ls(k);
end

%fill last position of stabilization-dimension
F(4,4)=(((ls(1)+ls(2)+ls(3))*1/3));
nested_vecs_3d(4,4)=F(4,4);

%optimize F
F=reshape(F,[1,16]);
nested_Fopt=NelderMead(@OptimizeF, F);
nested_Fopt=reshape(nested_Fopt, [4,4]);

%Fill first three columns
initial_F = zeros(4,4);
initial_F(:,1:3)=nested_Fopt(:,1:3);

%optimize F(4,4)
y4=NelderMead(@OptimizeY4, nested_Fopt(3,3));
initial_F(4,4)=y4;

else
    ME = MException('FMatrixInitialization:wrongDimensions', ...
        'Algorithm requires exactly 2 views');
    throw(ME)
end


    function [out] = OptimizeF(F)
    %SUMMARY
    %Optimizes initial transformation matrix F
    
    F=reshape(F, [4,4]);
    
    diffs=zeros(1,3);
    for h=1:length(diffs)
        vek=zeros(1,size(F,1));
        for p=1:size(F,1)
            vek(p)=dot(F(p,:),nested_vecs_3d(h,:))-nested_vecs_rec(p,h);
        end    
        diffs(h)=norm(vek);
        
    end
    
    out=sum(diffs);
    end

    function [Y4opt] = OptimizeY4(Y4)
    %SUMMARY Optimizes Y4 entry of F matrix. 
    
    
    nested_Fopt(3,3)= Y4;
    Y4opt = norm(nested_Fopt);
    end

end
