# Supplementary material for: Validation and enhancement of a vocal fold medial surface 3D reconstruction approach for in-vivo application
Source: Sci Rep. 2023 Jul 3;13:10705. doi: 10.1038/s41598-023-36022-6 (PMC10317965; doi:10.1038/s41598-023-36022-6)
Supplement: Supplementary file 2 — Supplementary Information 2. [file 41598_2023_36022_MOESM2_ESM.zip › Code/GetCuts.m]

function [M_SI_Cuts, SI_col, M_AP_Cuts, AP_col] = GetCuts(dataInternal, SI_Cuts,AP_Cuts, unitType)
%SUMMARY 
%extract Superior-Inferior (SI) or Anterior-Posterior (Ap) sections from
%zStack surface data
%
%INPUTS
%dataInternal: struct containing surface data
%SI_Cuts:      position of superior-inferior cuts
%AP_Cuts:      position of anterior-posterior cuts
%unitType:     
%
%OUTPUTS
%M_SI_Cuts:    Matrix of SI cut coordinates for all frames.
%              Structure: [NFrames, NSILength , NDim]
%SI_col:       Matrix containing colors of created SI-cuts (for uniform 
%              visual representation)
%M_AP_Cuts:    Matrix of AP cut coordinates for all frames. 
%              Structure: [NFrames, NApLength , NDim]
%AP_col:       Matrix containing colors of created AP-cuts (for uniform 
%              visual representation)

%extract surface information
xq = dataInternal.xq;
yq = dataInternal.yq;
zStack = dataInternal.zStack;
rois3D_re = dataInternal.rois3D_re;


N_frames = size(zStack,3);

if nargin<=2
    AP_Cuts=-1;    
end
if nargin<=3
    unitType="percent";
end

%for valid unit types
if strcmp(unitType,"percent") || strcmp(unitType,"static") || strcmp(unitType,"point")

sizeSI=size(zStack,2);
sizeAP=size(zStack,1);

%create color maps for cuts
APmap=flipud(autumn(length(AP_Cuts)))*0.8;
SImap=cool(length(SI_Cuts))*0.8;


%relative cut positions
if strcmp(unitType,"percent")
    %convert relative cut positions to data point positions
    AP_Cuts_dp=round(AP_Cuts*sizeAP);
    SI_Cuts_dp=round(SI_Cuts*sizeSI);
%mm based cut positions
elseif strcmp(unitType,"static")
    AP_Cuts_dp=NaN(1,length(AP_Cuts));
    for g=1:length(AP_Cuts)
        AP_Cuts_dp(g)=find(xq(1,:)>=-AP_Cuts(g),1); %negative because of rotation in figure
    end
    SI_Cuts_dp=NaN(1,length(SI_Cuts));
    for g=1:length(SI_Cuts)
        SI_Cuts_dp(g)=find(yq(:,1)>=SI_Cuts(g),1);
    end
%point number based cut positions
elseif strcmp(unitType,"point")
    AP_Cuts_dp=NaN(1,length(AP_Cuts));
    for g=1:length(AP_Cuts)
        AP_Cuts_dp(g)=find(xq(1,:)>=rois3D_re(1,AP_Cuts(g),1),1);
    end
    SI_Cuts_dp=NaN(1,length(SI_Cuts));
    for g=1:length(SI_Cuts)
        SI_Cuts_dp(g)=find(yq(:,1)>=rois3D_re(1,SI_Cuts(g),2),1);
    end
end

%initializations
M_AP_Cuts=zeros(N_frames,length(AP_Cuts),sizeSI);
M_SI_Cuts=zeros(N_frames,length(SI_Cuts),sizeAP);
AP_col=zeros(length(AP_Cuts),3);
SI_col=zeros(length(SI_Cuts),3);

%fill cut vectors for all frames
for k=1:N_frames
    
    for g=1:length(AP_Cuts)
        if AP_Cuts_dp(g)>0
           M_AP_Cuts(k,g,:,1) = xq(:,AP_Cuts_dp(g));
           M_AP_Cuts(k,g,:,2) = yq(:,AP_Cuts_dp(g));
           M_AP_Cuts(k,g,:,3) = zStack(AP_Cuts_dp(g),:,k); 
           AP_col(g,:) =  APmap(g,:);
        end
    end
    for g=1:length(SI_Cuts)
        if SI_Cuts_dp(g)>0
           M_SI_Cuts(k,g,:,1) = xq(SI_Cuts_dp(g),:);
           M_SI_Cuts(k,g,:,2) = yq(SI_Cuts_dp(g),:);
           M_SI_Cuts(k,g,:,3) = zStack(:,SI_Cuts_dp(g),k); 
           SI_col(g,:) = SImap(g,:);
        end
    end
    
end

else
    %invalid unit type
    ME = MException('Main:GetCuts', ...
       'unit type of cut is invalid');
    throw(ME)
end

end
