# Supplementary material for: Validation and enhancement of a vocal fold medial surface 3D reconstruction approach for in-vivo application
Source: Sci Rep. 2023 Jul 3;13:10705. doi: 10.1038/s41598-023-36022-6 (PMC10317965; doi:10.1038/s41598-023-36022-6)
Supplement: Supplementary file 2 — Supplementary Information 2. [file 41598_2023_36022_MOESM2_ESM.zip › Code/GetRotation.m]

function [RMatrix] = GetRotation(rois3D_A, rois3D_B, nRows, nCols)
%SUMMARY 
%Calculates the rotation matrix RMatrix that is required to rotate 
%rois3D_A to match rois3D_B
%
%INPUTS
%rois3D_A: 3D-matirx of estimated3D rois. Structure is as follows: 
%          [NFrames,Npoints,NdimensionsOfPoins=3]
%rois3D_B: 3D-matirx of points the rotation has to be adjusted to (i.e. 
%          world points) Structure is as follows:             
%          [NFrames,Npoints,NdimensionsOfPoins=3]
%nRows:    Number of rows in grid              
%nCols:    Number of columns in grid         
%
%OUTPUTS
%RMatrix:  3x3 rotation matrix


%check if rois3D_A was clicked for multiple frames and average positions
%between frames if this is the case
if ~ismatrix(rois3D_A) && size(rois3D_A,1)>1
rois3D_A=squeeze(mean(rois3D_A)); %average frames
elseif size(rois3D_A,1)==1
rois3D_A=squeeze(rois3D_A);
end

%get average vector in x direction
vecX_A=zeros(nRows,3);
if mod(nCols,2)==0
    for k=1:nRows
            vecX_A(k,:) = rois3D_A(k*(nCols)-1,:)-rois3D_A((k-1)*nCols+1,:);    
    end
else
    %if numbers of columns are uneven skip last column to avoid potential tilt
    for k=1:nRows
            vecX_A(k,:) = rois3D_A(k*(nCols)-2,:)-rois3D_A((k-1)*nCols+1,:);    
    end
end
vecX_A(any(isnan(vecX_A),2),:)=[];
vecX_Amean = mean(vecX_A);


%get average vector in y direction
vecY_A=zeros(nCols,3);
if mod(nRows,2)==0
    for k=1:nCols
            vecY_A(k,:) = rois3D_A(end-(nCols-k),:)-rois3D_A(k,:);    
    end
else
    %if numbers of rows are uneven skip last row to avoid potential tilt
    for k=1:nCols
            vecY_A(k,:) = rois3D_A(end-(nCols-k)-1,:)-rois3D_A(k,:);    
    end
end
vecY_A(any(isnan(vecY_A),2),:)=[];
vecY_Amean = mean(vecY_A);


%get average vector in x direction
vecX_B=zeros(nRows,3);
if mod(nCols,2)==0
    for k=1:nRows
            vecX_B(k,:) = rois3D_B(k*(nCols)-1,:)-rois3D_B((k-1)*nCols+1,:);    
    end
else
    %if numbers of columns are uneven skip last column to avoid potential tilt
    for k=1:nRows
            vecX_B(k,:) = rois3D_B(k*(nCols)-2,:)-rois3D_B((k-1)*nCols+1,:);    
    end
end
vecX_B(any(isnan(vecX_B),2),:)=[];
vecX_Bmean = mean(vecX_B);


%get average vector in y direction
vecY_B=zeros(nCols,3);
if mod(nRows,2)==0
    for k=1:nCols
            vecY_B(k,:) = rois3D_B(end-(nCols-k),:)-rois3D_B(k,:);    
    end
else
    %if numbers of rows are uneven skip last row to avoid potential tilt
    for k=1:nCols
            vecY_B(k,:) = rois3D_B(end-(nCols-k)-1,:)-rois3D_B(k,:);    
    end
end
vecY_B(any(isnan(vecY_B),2),:)=[];
vecY_Bmean = mean(vecY_B);

%calculate normal vectors for both surfaces
NVec_A=cross(vecX_Amean,vecY_Amean);
NVec_B=cross(vecX_Bmean,vecY_Bmean);

%calculte rotation matrix
RMatrix=vrrotvec2mat(real(vrrotvec(NVec_A,NVec_B)));

end
