# Supplementary material for: Validation and enhancement of a vocal fold medial surface 3D reconstruction approach for in-vivo application
Source: Sci Rep. 2023 Jul 3;13:10705. doi: 10.1038/s41598-023-36022-6 (PMC10317965; doi:10.1038/s41598-023-36022-6)
Supplement: Supplementary file 2 — Supplementary Information 2. [file 41598_2023_36022_MOESM2_ESM.zip › Code/GetShift.m]

function [Shift] = GetShift(rois3D_A, rois3D_B, RMatrix)
%SUMMARY 
%Calculates the Shift vector "Shift" that is required to shift 
%rois3D_A to match the center point of rois3D_B
%
%INPUTS
%rois3D_A: 3D-matirx of estimated3D rois. Structure is as follows: 
%          [NFrames,Npoints,NdimensionsOfPoins=3]
%rois3D_B: 3D-matirx of points the rotation has to be adjusted to (i.e.
%          world points). Structure is as follows:              
%          [NFrames,Npoints,NdimensionsOfPoins=3]
%RMatrix:  3x3 rotation matrix                    
%
%OUTPUTS
%Shift:    1x3 Shift vector


%if no rotation was given, set rotation matrix to identity matrix
if nargin==2
RMatrix=eye(3);    
end

%average frames if multiple frames are given
if ~ismatrix(rois3D_A) && size(rois3D_A,1)>1
rois3D_A=squeeze(nanmean(rois3D_A)); %average frames
elseif size(rois3D_A,1)==1
rois3D_A=squeeze(rois3D_A);    
end

%apply rotation
rois3D_A=(RMatrix*rois3D_A')';

%calculate center points
center_estimate = [nanmean(rois3D_A(:,1)),nanmean(rois3D_A(:,2)),nanmean(rois3D_A(:,3))];
center = [nanmean(rois3D_B(:,1)),nanmean(rois3D_B(:,2)),nanmean(rois3D_B(:,3))];

%calculate shift between center points
Shift=center-center_estimate;

end
