# Supplementary material for: Validation and enhancement of a vocal fold medial surface 3D reconstruction approach for in-vivo application
Source: Sci Rep. 2023 Jul 3;13:10705. doi: 10.1038/s41598-023-36022-6 (PMC10317965; doi:10.1038/s41598-023-36022-6)
Supplement: Supplementary file 2 — Supplementary Information 2. [file 41598_2023_36022_MOESM2_ESM.zip › Code/InterpolateSurface.m]

function [xq, yq, zStack] = InterpolateSurface(rois3D_re, tightness)
%SUMMARY
%interpolates given 3d points as surface with bi-cubic splines
%
%INPUTS:
%rois3D_re   = 3d roi object with 3 positions of all points in all frames.
%              Structure: [NFrames, NPoints, NDimesnions]
%tightness   = 0 to 1 value, states the "tightness" of the polynomal shape
%              constricting interpolation beyond immediate point neighbors.
%              0 is no constriction, 1 is maximum tighness
%OUTPUTS:
%xq          = Grid of interpolated x positions
%yq          = Grid of interpolated y positions
%zStack      = Matrix of z position grid for all frames. 
%              Structure: [NzPosGridX,NzPosGridY, NFrames]
%adjustments = 3x2 Matrix with x, y and z limits after interpolation

if nargin<=1
    tightness=0.3;    
end
if tightness < 0
    tightness=0;
elseif tightness > 1
    tightness=1;
end

%initializations
N_frames = size(rois3D_re,1);
x_min = min(min(rois3D_re(:,:,1))); 
x_max = max(max(rois3D_re(:,:,1)));
y_min = min(min(rois3D_re(:,:,2))); 
y_max = max(max(rois3D_re(:,:,2)));
dx=0.01;
dy=0.01;
%create mesh
mesh_x = x_min:dx:x_max;
mesh_y = y_min:dy:y_max;
%create empty stack of surfaces (for all frames)
zStack=zeros(length(mesh_x),length(mesh_y),N_frames);
%create x/y surface grid
[xq,yq] = meshgrid(mesh_x, mesh_y);

for k=1:N_frames
   %get x, y and z positions for all points in one frame
   x= rois3D_re(k,:,1);
   y= rois3D_re(k,:,2);
   z= rois3D_re(k,:,3);
   %remove missing points
   x=x(~isnan(x));
   y=y(~isnan(y));
   z=z(~isnan(z)); 
   
   %if points were marked for this frame:
   if ~isempty(x)   
       
       
       zInt = griddata(x,y,z,xq,yq,'cubic');   
       %skip if no poits would be removed (step is slow)
       if tightness>0
           %removes interpolation artefacts at borders
           bnds = boundary(x', y',tightness); %draw border polygon
           zInt(~inpolygon(xq,yq,x(bnds),y(bnds)))=NaN; %set points outside to NaN
       end
       %points beyond glass plate are set to 0
       zInt(zInt>0)=0;
       zStack(:,:,k)=zInt';
 
   end
      
end

end
