# Supplementary material for: Validation and enhancement of a vocal fold medial surface 3D reconstruction approach for in-vivo application
Source: Sci Rep. 2023 Jul 3;13:10705. doi: 10.1038/s41598-023-36022-6 (PMC10317965; doi:10.1038/s41598-023-36022-6)
Supplement: Supplementary file 2 — Supplementary Information 2. [file 41598_2023_36022_MOESM2_ESM.zip › Code/Main.m]

function [dataInternal] = Main(options, M_calibration, M_reconstruction, path_save)
%
% Main - Example implementation of the 3D reconstruction algorithm 
% published in ___. Autor of algorithm: Patrick Schlegel. 
%
% SUMMARY
% Creates a mp4 video of an example oscillating 3D surface based on one 2D 
% calibration dataset and one 2D reconstruction dataset.
%
% INPUT
% options:          options struct object containing all input information
%                   for reconstruction (included in workspace .mat-file)
% M_calibration:    Matrix containing all 2D point positions for 
%                   calibration (included in workspace .mat-file)
% M_reconstruction: Matrix containing all 2D point positions for
%                   reconstruction (included in workspace .mat-file)
% path_save:        path were reconstructed 3D data should be saved.


if nargin <=3
    path_save=pwd;
end

nested_errors=[];

%extract options

%calibration information
pdist=options.global.calibration.pdist; 
lx=options.global.calibration.lx;     
ly=options.global.calibration.ly;      
lz=options.global.calibration.lz;    
startsWithGouge=options.global.calibration.startsWithGouge;  %true %false in implant data
columns = options.global.calibration.columns;
StartCorner = options.global.calibration.StartCorner;
adjust = options.global.calibration.adjust;
nested_nRows = options.global.calibration.nRows;
nested_nCols = options.global.calibration.nCols;

%reconstruction information
isRightFold=options.global.reconstruction.isRightFold;
rotangle=options.global.reconstruction.angle;
rec_set = options.global.reconstruction.rec_set;

%relevant inputs
nested_M_calibration = M_calibration;

%check if save folder exists, if not create it
if isfolder(fileparts(path_save))
    if ~isfolder(path_save)
        mkdir(path_save)
    end
end

disp("Calculation of F matrix, rotation and shift data")

%if no reconstruction set was given, calculate F, rotation and 
%translation information based on reconstruction path 
if isempty(rec_set)

%calculate grid of 3d real world points according to input grid
%specifications
nested_rois3D=CreateWorldPoints(nested_nRows,nested_nCols,pdist,startsWithGouge, columns, StartCorner);

%estimate 2D transformation cubes based on rois 
cubes=EstimateCubes(nested_M_calibration,nested_nRows, nested_nCols, startsWithGouge, columns, StartCorner, path_save);

%get first F based on cube reconstruction
initial_F=FMatrixInitialization(cubes, [lx,ly,lz]); 


%calculate initial error to determine if adjustemnt is necessary
rois_3d=ReconstructSurface(nested_M_calibration, initial_F);
rois_3d=squeeze(rois_3d(1,:,1:3));
nested_RMatrix=GetRotation(rois_3d, nested_rois3D, nested_nRows, nested_nCols); %get rotation...
rois_3d(any(isnan(rois_3d),2),:)=[];
nested_Shift=GetShift(rois_3d, nested_rois3D(1:end-1,:), nested_RMatrix); %...and shift
rois_3d=(nested_RMatrix*rois_3d')'+nested_Shift; %apply rotation and shift
error=(vecnorm(rois_3d'-nested_rois3D(1:end-1,:)'));
meanError=mean(error);
%additional adjustment step triggered, if initial error is too high
%note: this adjustment can decrease accuracy in z-direction in favor of 
%error in x and y direction and is therefore only applied if necessary
if meanError > 0.08
    adjust=true;
end

%additional optimization step
if adjust
    initial_F=reshape(initial_F,[1,16]); %flatten to vector
    Final_F=NelderMead(@OptimizeF_2, initial_F);
    Final_F=reshape(Final_F, [4,4]);
else
Final_F=initial_F;   
end

%reconstruct optimized 3d points and apply rotation + shift
rois_3d=ReconstructSurface(nested_M_calibration, Final_F);
rois_3d=squeeze(rois_3d(1,:,1:3));
rois_3d=(nested_RMatrix*rois_3d')'+nested_Shift;

%add reconstruction set to options
options.global.reconstruction.rec_set={Final_F, nested_RMatrix, nested_Shift};

%generate control plots
if exist('M_reconstruction', 'var') && ~isempty(M_reconstruction)

    %get x, y and z coordinates from reconstructed rois
    x=rois_3d(:,1);
    y=rois_3d(:,2);
    z=rois_3d(:,3);
    x(any(isnan(x),2),:)=[];
    y(any(isnan(y),2),:)=[];
    z(any(isnan(z),2),:)=[];
    
    %3D-plot world points and reconstructed rois
    f1=figure('visible','on');
    grid on
    hold on
    plot3(x,y,z, 'rx')
    plot3(nested_rois3D(:,1),nested_rois3D(:,2),nested_rois3D(:,3), 'go')

    if adjust
        %plot error over iterations
        f2=figure('visible','on');
        plot(nested_errors(1,:), 'Linewidth', 3)
        hold on
        plot(nested_errors(2,:), 'Linewidth', 3)
        set(gca, 'YScale', 'log')
        set(gcf, 'Position',[500 400 1200 600])
        set(gca,'FontSize',25)
        title("Average error over iterations")
        xlabel('iterations')
        ylabel('log(deviation)')
        legend("final maximum error: " +num2str(nested_errors(1,end)) + " mm", "final average error: " +num2str(nested_errors(2,end)) + " mm"  )
        
        %save figures in given folder
        saveas(f2,fullfile(path_save, "ReconstructionError.png"));
    end
    saveas(f1,fullfile(path_save, "3DReconControl.png"));
    
    
end

%if rec_set was given, fill F, rotation and shift matrices / vectors with
%rec_set data
else
 Final_F=rec_set{1};
 nested_RMatrix=rec_set{2};
 nested_Shift=rec_set{3};   
end

%surface reconstruction
if exist('M_reconstruction', 'var') && ~isempty(M_reconstruction)


    %interpolate gaps in 2D data, reconstruct 3D points for version with
    %and without interpolation
    rois2D_re=FillGaps(M_reconstruction,3);
    rois3D_re_RAW=ReconstructSurface(M_reconstruction, Final_F);
    rois3D_re=ReconstructSurface(rois2D_re, Final_F);
    
    %rotate and shift reconstructed area
    for k=1:size(rois3D_re,1)
        rois_3d=squeeze(rois3D_re_RAW(k,:,:));
        rois3D_re_RAW(k,:,:)=(nested_RMatrix*rois_3d')'+nested_Shift;  
        rois_3d=squeeze(rois3D_re(k,:,:));
        rois3D_re(k,:,:)=(nested_RMatrix*rois_3d')'+nested_Shift;        
    end   
           
    %%%
    %ADDITIONAL ADJUSTMENTS TO RAW DATA
    %%%
    
    %flip superior inferior in reconstructed data if a right instead of a
    %left vocal fold was recorded
    if isRightFold
        [rois3D_re, absMin, absMax]=FlipsuperiorInferior(rois3D_re); 
        rois3D_re_RAW=FlipsuperiorInferior(rois3D_re_RAW, absMin, absMax); 
    end

    %adjust rotation for better alignement with anterior/posterior 
    %superior/inferior directions (default case assumes that superior is 
    %left in raw data)
    [rois3D_re, centerPoint]=AdjustRotation(rois3D_re, rotangle);
    rois3D_re_RAW=AdjustRotation(rois3D_re_RAW, rotangle, centerPoint, path_save);
    
    %save reconstructed 3D data
    dataInternal.rois3D_re_RAW = rois3D_re_RAW;
    dataInternal.rois3D_re = rois3D_re;

    %%%
    %ADDITIONAL ADJUSTMENTS TO RAW DATA END
    %%%
       
    %interpolate surface (with bi-cubic splines)
    [xq, yq, zStack] = InterpolateSurface(rois3D_re, options.global.reconstruction.tightness);   
    
    %save reconstructed surface data
    dataInternal.xq = xq;
    dataInternal.yq = yq;
    dataInternal.zStack = zStack;

    dataInternal.globalLimits = EstimateGlobalLimits(dataInternal);
           
    %positions of the Superior inferior and anterior posterior cut
    SICuts_raw=options.global.reconstruction.SI_positions;
    APCuts_raw=options.global.reconstruction.AP_positions;
    CutUnitType=options.global.reconstruction.CutUnitType;
    
    %get superior inferior cut
    [SI_Cuts, SI_col, AP_Cuts, AP_col] = GetCuts(dataInternal, SICuts_raw, APCuts_raw,CutUnitType);
    %save cut data
    dataInternal.SI_Cuts.data = SI_Cuts;
    dataInternal.SI_Cuts.color = SI_col;
    dataInternal.AP_Cuts.data = AP_Cuts;
    dataInternal.AP_Cuts.color = AP_col;
    

    %save video if experiment type is not an error-experiment
    if isfolder(path_save)
        disp("Save Video")
        SaveVideo(path_save, dataInternal, options.global.reconstruction)
        disp("Video saved")
    end

end

    function [squareError] = OptimizeF_2(F)
    %SUMMARY
    %Optimizes input vector F minimizing quadratic error between world points 
    %and reconstructed points
    %
    %INPUTS
    %F:             F transformation matrix for 3D-reconstruction (flattened 
    %               i.e. 1x16) vector
    %
    %OUTPUTS
    %squareError:   Quadratic errorsum between reconstructed points using F and
    %               world points
    
    
    %get F back into shape
    F=reshape(F, [4,4]);
    
    %reconstruct surface using F
    rois3D_estimated = ReconstructSurface(nested_M_calibration, F);
    
    %average reconstructed rois over frames
    if(size(rois3D_estimated,1)>1)
    rois3D_av=mean(rois3D_estimated);
    else
    rois3D_av=squeeze(rois3D_estimated);
    end
    rois3D_av=squeeze(rois3D_av);
    
    %get rotation and shift for optimal alignment between reconstructed points
    %and world points
    nested_RMatrix=GetRotation(rois3D_av, nested_rois3D, nested_nRows, nested_nCols);
    rois3D_av(any(isnan(rois3D_av),2),:)=[];
    nested_Shift=GetShift(rois3D_av, nested_rois3D(1:end-1,:), nested_RMatrix);
    
    %apply rotation and shift
    rois3D_av2=(nested_RMatrix*rois3D_av')'+nested_Shift;
    
    
    %calculate square error sum
    error=(vecnorm(rois3D_av2'-nested_rois3D(1:end-1,:)'));
    squareError=sum(error.^2);
    %additional error if top and bottom plane of grid get too close together
    if std(rois3D_av2(:,3))<0.5*std(nested_rois3D(:,3)) 
        squareError=squareError*1/0.1253-7.9808;
    end
    
    %collect errors for later plot
    if isempty(nested_errors) || mean(error) < nested_errors(2,end)
        nested_errors=[nested_errors, [max(error); mean(error); min(error)]];
    else
        nested_errors=[nested_errors, nested_errors(:,end)];
    end
    
    end
end
             
