# Supplementary material for: Validation and enhancement of a vocal fold medial surface 3D reconstruction approach for in-vivo application
Source: Sci Rep. 2023 Jul 3;13:10705. doi: 10.1038/s41598-023-36022-6 (PMC10317965; doi:10.1038/s41598-023-36022-6)
Supplement: Supplementary file 2 — Supplementary Information 2. [file 41598_2023_36022_MOESM2_ESM.zip › Code/NelderMead.m]

function [F_optimized] = NelderMead(optimizationFunction, F)
%SUMMARY
%optimizes a given inputparametervector F with optimizationfunction
%"optimizationFunction" using nelder mead optimization
%
%INPUT
%optimizationFunction: functionhandle to optimization function
%F:                    Vector of parameters to optimize
%
%OUTPUT
%F_optimized:          Optimized parameter vector

%nelderMead default values (set as described in "Parameter Estimation of 
%Vocal Fold Dynamics by Inversion of a Biomechanical Model" by  
%M. Döllinger)
alpha=1;
beta=0.5;
gamma=2;
epsilon=0.9;
%number of iterations with no improvement that has to be reached to stop
%optimization
noImprovement_max=100;

L=length(F);

%generate initial matrix M containing the original data vector and L
%additional vectors
rng(1);
randos=randn(L);
M=zeros(L+1,L);
M(1,:)=F;
M_errors=NaN(1,L+1);
for k=1:L+1
    if k>1
        M(k,:)=F+randos(k-1,:);
    end
    %calculate error for all vectors in M
    M_errors(k)=optimizationFunction(M(k,:));
end

%initializations
e_minOld=Inf;
n_noImprovement=1;

%nelder mead optimization of F
while n_noImprovement<noImprovement_max

%get best and worst performing vectors
[es,pos]=sort(M_errors);
e_min=es(1);
pos_min=pos(1);
e_max2=es(end-1);
e_max=es(end);
pos_max=pos(end);

%if new best vector was found, reset termination counter
if e_min < e_minOld
e_minOld=e_min;
n_noImprovement=1;
end

%calculate new vector and related error 
vek=1:(L+1);
vek(pos_max)=[];
Fn=sum(M(vek,:))/L;
Fnew=Fn+alpha*(Fn-M(pos_max,:));
e_new=optimizationFunction(Fnew);

%expansion (new error is the new lowest error)
if e_new < e_min
    Fnew2=Fn+gamma*(Fn-M(pos_max,:));
    e_new2 = optimizationFunction(Fnew2);
    if e_new2 < e_new
        M(pos_max,:)=Fnew2;
        M_errors(pos_max)=e_new2;
    else
        M(pos_max,:)=Fnew;
        M_errors(pos_max)=e_new;
    end

%replacement (new error is lower than second higest error)
elseif e_new > e_min && e_new < e_max2
    M(pos_max,:)=Fnew;
    M_errors(pos_max)=e_new;

%contraction (new error is worse than second highest error)
else
    if e_new < e_max
        Fnew2=Fn+beta*(Fnew-Fn);
    else
        Fnew2=Fn+beta*(M(pos_max,:)-Fn);
    end
        e_new2 = optimizationFunction(Fnew2);

    %replace previous worst vector
    if  e_new2 < e_max
        M(pos_max,:)=Fnew2;
        M_errors(pos_max)=e_new2;
    %generate new simplex from currently best vector
    else           
        simplex=inf;
        while(simplex >= epsilon)
            M(:,:)=M(pos_min,:)+0.5*(M(:,:)-M(pos_min,:));
            M_errors=NaN(1,L+1);
            for k=1:L+1
                M_errors(k)=optimizationFunction(M(k,:));
            end
            simplex=  sqrt(1/(L+1)*sum((M_errors-e_min).^2));
            
        end        
    end
end

%count iterations
n_noImprovement=n_noImprovement+1;

end

%get best perfroming vector as output
F_optimized = M(pos_min,:);

end
