# Supplementary material for: Validation and enhancement of a vocal fold medial surface 3D reconstruction approach for in-vivo application
Source: Sci Rep. 2023 Jul 3;13:10705. doi: 10.1038/s41598-023-36022-6 (PMC10317965; doi:10.1038/s41598-023-36022-6)
Supplement: Supplementary file 2 — Supplementary Information 2. [file 41598_2023_36022_MOESM2_ESM.zip › Code/ReconstructSurface.m]

function [rois_3d] = ReconstructSurface(rois2D_re, F)
%SUMMARY 
%Reconstructs 3D surface coordinates based on 2D coordinates and
%transformation matrix F
%
%INPUTS
%rois2D_re: 4D-matrix of 2D rois. Structure is as follows: [Npoints,
%           NdimensionsOfPoins=2,NFrames, NViews=2]
%F:         2D 4x4 matrix for reconstruction
%
%OUTPUTS
%rois_3d:   3D-matirx of 3D rois. Structure is as follows: [NFrames,
%           Npoints,NdimensionsOfPoins=3]

%initializations
Nframes = size(rois2D_re, 3);
Ngrid_pos = size(rois2D_re, 1);
origin_1= [0,0];
origin_2= [0,0];
vec_3d=zeros(1,4);
rois_3d=zeros(Nframes,Ngrid_pos,3);
Inverse_F=inv(F);

%calculate 3D position for each frame and each point 
for k=1:Nframes
    for g=1:Ngrid_pos
        
        %if the 2D point is missing (top, bottom or both) the respective 3D
        %point is NaN
        if any(isnan([rois2D_re(g,1,k,1),rois2D_re(g,2,k,1),rois2D_re(g,1,k,2),rois2D_re(g,2,k,2)]))
            rois_3d(k,g,:)=NaN(1,3);
        else
            l_x = rois2D_re(g,1,k,1) - origin_1(1);
            l_y = rois2D_re(g,2,k,1) - origin_1(2);
            r_x = rois2D_re(g,1,k,2) - origin_2(1);
            r_y = rois2D_re(g,2,k,2) - origin_2(2);
            vec = [l_x, l_y, r_x, r_y];
            for h=1:4
                vec_3d(h)=dot(Inverse_F(h,:),vec);                
            end
            %only take first 3 dimensions, as 4th dimension is only for
            %stablilization during optimization
            rois_3d(k,g,:) = vec_3d(1:3);
            
        end                
    end       
end


end
