# Supplementary material for: Validation and enhancement of a vocal fold medial surface 3D reconstruction approach for in-vivo application
Source: Sci Rep. 2023 Jul 3;13:10705. doi: 10.1038/s41598-023-36022-6 (PMC10317965; doi:10.1038/s41598-023-36022-6)
Supplement: Supplementary file 2 — Supplementary Information 2. [file 41598_2023_36022_MOESM2_ESM.zip › Code/RotateToSideView.m]

function [fig, handles] = RotateToSideView(fig, handles, dataInternal, reconstruction)
%SUMMARY
%rotates and moves all data in given figure in side-view depiction
%
%INPUTS
%fig:            figure handle
%handles:        cell array of handles to all drawn objects in figure
%dataInternal:   struct containing internal surface data      
%reconstruction: struct containing reconstruction information
%
%OUTPUTS
%fig          = figure handle (rotated and axis limits adjusted)
%handles      = cell array of handles to all drawn objects in figure

%extract global limits
globalLimits = dataInternal.globalLimits;

%set limits to global limits
fig.Children(end).XLim=globalLimits(:,1); 
fig.Children(end).YLim=globalLimits(:,2); 
fig.Children(end).ZLim=globalLimits(:,3);

%helper line to later adjust xyz limits after rotation
h1=plot3(globalLimits(:,1)',globalLimits(:,2)',globalLimits(:,3)','r');

%rotate all handles in figure
L=length(handles);
direction = [1 0 0];
for g=1:L
   rotate(handles{g},direction,reconstruction.rotX,[0,0,0]);  
end
rotate(h1,direction,reconstruction.rotX,[0,0,0]);  
%default y rotation is 90 deg as superior is on left side during data
%evaluation
direction = [0 1 0];
for g=1:L
   rotate(handles{g},direction,90+reconstruction.rotY,[0,0,0]);
end
rotate(h1,direction,90+reconstruction.rotY,[0,0,0]);  
direction = [0 0 1];
for g=1:L
   rotate(handles{g},direction,reconstruction.rotZ,[0,0,0]);
end
rotate(h1,direction,reconstruction.rotZ,[0,0,0]);  

%adjust axis limits
fig.Children(end).XLim=sort(h1.XData); 
fig.Children(end).YLim=sort(h1.YData);
fig.Children(end).ZLim=sort(h1.ZData);

%remove support handle
delete(h1)  

end
   
