# Supplementary material for: Validation and enhancement of a vocal fold medial surface 3D reconstruction approach for in-vivo application
Source: Sci Rep. 2023 Jul 3;13:10705. doi: 10.1038/s41598-023-36022-6 (PMC10317965; doi:10.1038/s41598-023-36022-6)
Supplement: Supplementary file 2 — Supplementary Information 2. [file 41598_2023_36022_MOESM2_ESM.zip › Code/SaveVideo.m]

function [] =  SaveVideo(path_figures, dataInternal, reconstruction)
%SUMMARY
%generates and saves video of surface oscillation against glass plate
%
%INPUTS
%path_figures:   Path to folder for figure / video saving
%dataInternal:   struct containing internal surface data         
%reconstruction: struct containing input reconstruction data        

%extract data
globalLimits = dataInternal.globalLimits;
xq = dataInternal.xq;
yq = dataInternal.yq;
zStack = dataInternal.zStack;
rois3D_re = dataInternal.rois3D_re;
rois3D_re_RAW = dataInternal.rois3D_re_RAW;

gridWidth=50;
N_frames=size(zStack,3);

%get limits from adjustments
x_min=globalLimits(1,1);
x_max=globalLimits(2,1);
y_min=globalLimits(1,2);
y_max=globalLimits(2,2);


%plot surface an set view to same parameters for alle frames in video
for k=1:N_frames
   
   f=figure('visible','off');
   hold on
   hs={};

   %plot reconstructed points including interpolated points
   if ~isempty(rois3D_re)
       %get x, y and z positions for all points in one frame
       x= rois3D_re(k,:,1);
       y= rois3D_re(k,:,2);
       z= rois3D_re(k,:,3);
       %remove missing points
       x=x(~isnan(x));
       y=y(~isnan(y));
       z=z(~isnan(z));
       
       %initialize handle counter
       zz=1;
       %plot reconstructed points
       hs{zz}=plot3(x,y,z,'go', 'Linewidth', 3);
       zz=zz+1;            
   else
       %initialize handle counter
       zz=1;
   end
   %plot reconstructed origninal points
   if ~isempty(rois3D_re_RAW)
       %get x, y and z positions for all points in one frame
       x= rois3D_re_RAW(k,:,1);
       y= rois3D_re_RAW(k,:,2);
       z= rois3D_re_RAW(k,:,3);
       %remove missing points
       x=x(~isnan(x));
       y=y(~isnan(y));
       z=z(~isnan(z));
       
       %plot reconstructed points without interpolated points      
       hs{zz}=plot3(x,y,z,'ro', 'Linewidth', 3);
       zz=zz+1;    
   end
   
   %plot representation of glass plate
   hs{zz}=patch( [x_min x_max x_max x_min x_min], [y_min y_min y_max y_max y_min], [0 0 0 0 0], 'FaceColor', [0,0.2,1]);
   alpha(0.1)
   zz=zz+1;
   
   %plot interpolated surface   
   zq=squeeze(zStack(:,:,k))';
   hs{zz}=mesh(xq,yq,zq);
   colormap('jet')
   hs{zz}.CData=zq; %color in glass-direction
   zz=zz+1;

   %set color axis limits
   if isfield(reconstruction, 'climits') && ~isempty(reconstruction.climits)
       caxis(reconstruction.climits);
       colorbar;
       reconstruction.globalLimits(:,3)=reconstruction.climits;
   end
   
   %plot black overlay grid    
   %xdim
   for g=1:gridWidth:size(xq,1)
   hs{zz}=plot3(xq(g,:),yq(g,:),zq(g,:)+0.01, 'k', 'Linewidth', 2);
   zz=zz+1;
   end
   
   %ydim
   for g=1:gridWidth:size(xq,2)
   hs{zz}=plot3(xq(:,g),yq(:,g),zq(:,g)+0.01, 'k', 'Linewidth', 2);
   zz=zz+1;
   end
   
   %plot SI and AP Cuts 
   if isfield(dataInternal, 'SI_Cuts') && ~isempty(dataInternal.SI_Cuts)
       SI_Cuts = dataInternal.SI_Cuts.data;
       for g=1:size(SI_Cuts,2)
           hs{zz}=plot3(squeeze(SI_Cuts(k,g,:,1)),squeeze(SI_Cuts(k,g,:,2)),squeeze(SI_Cuts(k,g,:,3))+0.02, 'g', 'Linewidth', 5, 'Color', dataInternal.SI_Cuts.color(g,:));
           zz=zz+1;
       end
   end   
   if isfield(dataInternal, 'AP_Cuts') && ~isempty(dataInternal.AP_Cuts)
       AP_Cuts = dataInternal.AP_Cuts.data;
       for g=1:size(AP_Cuts,2)
           hs{zz}=plot3(squeeze(AP_Cuts(k,g,:,1)),squeeze(AP_Cuts(k,g,:,2)),squeeze(AP_Cuts(k,g,:,3))+0.02, 'r', 'Linewidth', 5, 'Color', dataInternal.AP_Cuts.color(g,:));
           zz=zz+1;
       end
   end
        
   f.GraphicsSmoothing = 'on';
   
   %adjust rotation and axes
   [f, ~]=RotateToSideView(f, hs, dataInternal, reconstruction);
          
   %set view of current figure
   view(-35+round(k/10),5+round(k/10))
   f.Children(2).YLim(1)=-0.05;
   f.Children(2).YLim(2)=ceil(f.Children(2).YLim(2));
      
   %collect frame data from plots
   Frames(k) = getframe(f);  
   %keep figure for saving in case of only one frame
   
   if N_frames >1
        close(f)
   end
   
end
    
if N_frames >1
    %write collected frames to avi
    writerObj = VideoWriter(fullfile(path_figures,"Video.avi"));
    writerObj.FrameRate = 5;
    open(writerObj);
    writeVideo(writerObj, Frames)
    close(writerObj);
elseif N_frames==1
    %save single frame as figure
    saveas(f,fullfile(path_figures, "Surface_B.png"));
    for g=1:181        
        FramesRot(g) = getframe(f);
        view(-35+g*2,5);
    end
    %write collected frames to avi
    writerObj = VideoWriter(fullfile(path_figures,"Video_"+string(sF)+"_B.avi"));
    writerObj.FrameRate = 5;
    open(writerObj);
    writeVideo(writerObj, FramesRot)
    close(writerObj);
end


end
